# Supplementary material for: The COVID-19 pandemic “anthropause” decreased plastic ingestion in neotropic cormorants Nannopterum brasilianus in Lima, Peru
Source: PeerJ. 2024 May 30;12:e17407. doi: 10.7717/peerj.17407 (PMC11144399; doi:10.7717/peerj.17407)
Supplement: Supplemental Information 6 — R package to run the test [file peerj-12-17407-s006.r]

## Load data from the google sheet
## La data se carga de la hoja "Tabla general original"
data <- readxl::read_xlsx("~/Desktop/Images and doc Journal/Documents to sent/updated_peerj-88207-data_pellets_N._brasilianus_Aug2023_complementary.xlsx")

## Show the data in a table
table(data$`Plastic presence`, data$pandemia)

## Test chi2
chisq.test(data$`Plastic presence`, data$pandemia)
